# Supplementary material for: Molecular Docking-Based Virtual Screening of FDA-Approved Drugs Using Trypanothione Reductase Identified New Trypanocidal Agents
Source: Molecules. 2024 Aug 10;29(16):3796. doi: 10.3390/molecules29163796 (PMC11357579; doi:10.3390/molecules29163796)
Supplement: Supplementary file 1 [file molecules-29-03796-s001.zip]

Archive with 1 entries (1 files):
- molecules-3108904-supplementary.pdf
